# Supplementary material for: The Effect of Glycidyl Azide Polymer Grafted Tetrafunctional Isocyanate on Polytriazole Polyethylene Oxide-Tetrahydrofuran Elastomer and its Propellant Properties
Source: Polymers (Basel). 2020 Jan 31;12(2):278. doi: 10.3390/polym12020278 (PMC7077387; doi:10.3390/polym12020278)
Supplement: Supplementary file 1 [file polymers-12-00278-s001.zip]

Archive with 1 entries (1 files):
- polymers-671921-supplementary.pdf
